# Supplementary material for: Hypercalcaemia in gastrointestinal stromal tumour and sarcoidosis: a case report
Source: BMC Nephrol. 2024 Jul 19;25:229. doi: 10.1186/s12882-024-03655-2 (PMC11264955; doi:10.1186/s12882-024-03655-2)
Supplement: Supplementary file 1 — Supplementary Material 1 [file 12882_2024_3655_MOESM1_ESM.xlsx]

## Sheet: Sheet1
Date	2022-03-08	2022-03-09	2022-03-10	2022-03-11	2022-03-12	2022-03-13	2022-03-14	2022-03-15	2022-03-16	2022-03-17	2022-03-24	2022-03-30	2022-04-06	2022-04-16	2022-04-27	2022-05-16	2022-05-27	2022-06-24
DAY	0	1	2	3	4	5	6	7	8	9	16	22	29	39	50	69	80	108
Creatinine (umol/L)	286	272	292	289	280	277	271	250	225	184	195	220	194	140	155	104	125	130
Calcium (mmol/L)	3.52	3.39	3.3	3.31	2.95	2.86	2.81	2.51	2.4	2.38	2.99	3.01	2.79	2.2	2.2	2.45	2.35	2.35
Pertinent events			30mg pamidronate given					GIST resection				Corticosteroids commenced
